# Supplementary material for: Development of Fluorescence-Tagged SARS-CoV-2 Virus-like Particles by a Tri-Cistronic Vector Expression System for Investigating the Cellular Entry of SARS-CoV-2
Source: Viruses. 2022 Dec 19;14(12):2825. doi: 10.3390/v14122825 (PMC9786960; doi:10.3390/v14122825)
Supplement: Supplementary file 1 [file viruses-14-02825-s001.zip]

Archive with 1 entries (1 files):
- viruses-2096551-supplementary.pdf
